# Supplementary material for: Functional Study of Lipoxygenase-Mediated Resistance against Fusarium verticillioides and Aspergillus flavus Infection in Maize
Source: Int J Mol Sci. 2022 Sep 17;23(18):10894. doi: 10.3390/ijms231810894 (PMC9503958; doi:10.3390/ijms231810894)
Supplement: Supplementary file 1 [file ijms-23-10894-s001.zip]

Archive with 1 entries (1 files):
- ijms-1878051-supplementary.pdf
